# Supplementary material for: Species conservation profile of the cave spider Turinyphia cavernicola (Araneae, Linyphiidae) from Terceira Island, Azores, Portugal
Source: Biodivers Data J. 2016 Sep 1;(4):e10274. doi: 10.3897/BDJ.4.e10274 (PMC5018110; doi:10.3897/BDJ.4.e10274)
Supplement: Supplementary material 1 — Extent of Occurrence of Turinyphia cavernicola. [file biodiversity_data_journal-4-e10274-s001.kml]

<?xml version="1.0" encoding="UTF-8"?>
<kml xmlns="http://www.opengis.net/kml/2.2" xmlns:gx="http://www.google.com/kml/ext/2.2" xmlns:kml="http://www.opengis.net/kml/2.2" xmlns:atom="http://www.w3.org/2005/Atom">
<Document>
	<name>Turinyphia.kml</name>
	<StyleMap id="m_ylw-pushpin">
		<Pair>
			<key>normal</key>
			<styleUrl>#s_ylw-pushpin</styleUrl>
		</Pair>
		<Pair>
			<key>highlight</key>
			<styleUrl>#s_ylw-pushpin_hl</styleUrl>
		</Pair>
	</StyleMap>
	<Style id="s_ylw-pushpin">
		<IconStyle>
			<scale>1.1</scale>
			<Icon>
				<href>http://maps.google.com/mapfiles/kml/pushpin/ylw-pushpin.png</href>
			</Icon>
			<hotSpot x="20" y="2" xunits="pixels" yunits="pixels"/>
		</IconStyle>
	</Style>
	<Style id="s_ylw-pushpin_hl">
		<IconStyle>
			<scale>1.3</scale>
			<Icon>
				<href>http://maps.google.com/mapfiles/kml/pushpin/ylw-pushpin.png</href>
			</Icon>
			<hotSpot x="20" y="2" xunits="pixels" yunits="pixels"/>
		</IconStyle>
	</Style>
	<Placemark>
		<name>Untitled Polygon</name>
		<styleUrl>#m_ylw-pushpin</styleUrl>
		<Polygon>
			<tessellate>1</tessellate>
			<outerBoundaryIs>
				<LinearRing>
					<coordinates>
						-27.25377451974462,38.74964690917683,0 -27.21842542914568,38.72860472750772,0 -27.18165030627242,38.71335632433577,0 -27.25377451974462,38.74964690917683,0 
					</coordinates>
				</LinearRing>
			</outerBoundaryIs>
		</Polygon>
	</Placemark>
</Document>
</kml>
